# Supplementary material for: The State of Education and Training for Antimicrobial Stewardship Programs in Indian Hospitals―A Qualitative and Quantitative Assessment
Source: Antibiotics (Basel). 2019 Jan 30;8(1):11. doi: 10.3390/antibiotics8010011 (PMC6466562; doi:10.3390/antibiotics8010011)
Supplement: Supplementary file 1 [file antibiotics-08-00011-s001.zip]

Archive with 3 entries (3 files):
- Supplementary file S2.docx
- Supplementary file S1.docx
- Supplementary file S3.docx
